# Supplementary material for: Using the pea aphid Acrythociphon pisum as a tool for screening biological responses to chemicals and drugs
Source: BMC Res Notes. 2009 Sep 16;2:185. doi: 10.1186/1756-0500-2-185 (PMC2753347; doi:10.1186/1756-0500-2-185)
Supplement: Additional File 1 — Movie of corazonin staining in geramarium. This Movie shows a germarium and the first envaginated embryo labelled with anti corazonin antibody labelled with anti secondary antibody FITC (The gene for corazonin has not been found which might suggest cross-reactivity with other peptides). [file 1756-0500-2-185-S1.zip]

Archive with 1 entries (1 files):
- Movie1-Cora.avi
