# Supplementary material for: Using the pea aphid Acrythociphon pisum as a tool for screening biological responses to chemicals and drugs
Source: BMC Res Notes. 2009 Sep 16;2:185. doi: 10.1186/1756-0500-2-185 (PMC2753347; doi:10.1186/1756-0500-2-185)
Supplement: Additional File 3 — Movie of HRP staining of embryo. This movie shows an embryo labelled with anti HRP (neuronal marker) and the secondary anti FITC antibody. [file 1756-0500-2-185-S3.zip]

Archive with 1 entries (1 files):
- aviv correctie 2.avi
